# Supplementary material for: Emodin, an Emerging Mycotoxin, Induces Endoplasmic Reticulum Stress-Related Hepatotoxicity through IRE1α–XBP1 Axis in HepG2 Cells
Source: Toxins (Basel). 2023 Jul 12;15(7):455. doi: 10.3390/toxins15070455 (PMC10467057; doi:10.3390/toxins15070455)
Supplement: Supplementary file 1 [file toxins-15-00455-s001.zip]

Archive with 1 entries (1 files):
- toxins-2376600-supplementary.pdf
